# Supplementary material for: Ugi Reaction on α-Phosphorated Ketimines for the Synthesis of Tetrasubstituted α-Aminophosphonates and Their Applications as Antiproliferative Agents
Source: Molecules. 2021 Mar 16;26(6):1654. doi: 10.3390/molecules26061654 (PMC8002371; doi:10.3390/molecules26061654)
Supplement: Supplementary file 1 [file molecules-26-01654-s001.zip]

Archive with 1 entries (1 files):
- molecules-1142725-supplementary.pdf
